# Supplementary material for: Potential Antiviral Compounds from Hippeastrum puniceum Bulb Against Yellow Fever Virus: Bioassay-Guided Fractionation and In Silico Pharmacokinetic Analysis
Source: Molecules. 2025 Oct 22;30(21):4149. doi: 10.3390/molecules30214149 (PMC12608337; doi:10.3390/molecules30214149)
Supplement: Supplementary file 1 [file molecules-30-04149-s001.zip]

Archive with 1 entries (1 files):
- molecules-3904498-supplementary.pdf
